# Supplementary material for: The Capacity of Mycobacterium tuberculosis To Survive Iron Starvation Might Enable It To Persist in Iron-Deprived Microenvironments of Human Granulomas
Source: mBio. 2017 Aug 15;8(4):e01092-17. doi: 10.1128/mBio.01092-17 (PMC5559634; doi:10.1128/mBio.01092-17)
Supplement: DATA SET S1 [file mbo004173421sd1.xlsx]

## Sheet: Sup Datase 1A
List of common genes induced during iron starvation (24 h) and hypoxia
Rv number	Gene name	Gene product/Function
rv0885	rv0885	Conserved hypothetical protein
rv1460	rv1460	Probable transcriptional regulatory protein
rv0886	fprB	Probable NADPH:adrenodoxin oxidoreductase FprB (adrenodoxin reductase)
rv1592c	rv1592c	Conserved hypothetical protein
rv3140	fadE23	Probable acyl-CoA dehydrogenase FadE23
rv0824c	desA1	Probable acyl-[acyl-carrier protein] desaturase DesA1 (acyl-[ACP] desaturase)
rv1344	mbtL	Acyl carrier protein (ACP) MbtL
rv3338	rv3338	Conserved hypothetical protein
rv3049c	rv3049c	Probable monooxygenase
rv3337	rv3337	Conserved hypothetical protein
rv0285	PE5	PE family protein PE5
orf00540	orf00540
rv0823c	rv0823c	Possible transcriptional regulatory protein
rv0467	icl1	Isocitrate lyase Icl
rv2160c	rv2160c	Conserved hypothetical protein
rv0242c	fabG4	Probable 3-oxoacyl-[acyl-carrier protein] reductase FabG4
rv0283	eccB3	ESX conserved component EccB3. ESX-3 type VII secretion system protein. Possible membrane protein.
rv2247	accD6	Acetyl/propionyl-CoA carboxylase (beta subunit) AccD6
rv1595	nadB	Probable L-aspartate oxidase NadB
rv3854c	ethA	Monooxygenase EthA. Activates the pro-drug ethionamide (ETH)
rv0282	eccA3	ESX conserved component EccA3. ESX-3 type VII secretion system protein.
rv0286	PPE4	PPE family protein PPE4
rv3130c	tgs1	Triacylglycerol synthase (diacylglycerol acyltransferase) Tgs1
rv0287	esxG	ESAT-6 like protein EsxG (conserved protein TB9.8)
rv2246	kasB	3-oxoacyl-[acyl-carrier protein] synthase 2 KasB (beta-ketoacyl-ACP synthase) (KAS I)
rv1738	rv1738	Conserved protein
rv0289	espG3	ESX-3 secretion-associated protein EspG3
rv1594	nadA	Probable quinolinate synthetase NadA
rv0412c	Rv0412c	Possible conserved membrane protein
rv2244	acpM	Meromycolate extension acyl carrier protein AcpM. Involved in fatty acid biosynthesis.
rv0079	rv0079	Unknown protein
rv2161c	rv2161c	Conserved protein
rv2158c	murE	Probable UDP-N-acetylmuramoylalanyl-D-glutamate-2,6-diaminopimelate ligase MurE. Involved in cell wall formation; peptidoglycan biosynthesis.
rv0243	fadA2	Probable acetyl-CoA acyltransferase FadA2 (3-ketoacyl-CoA thiolase) (beta-ketothiolase)
rv3131	rv3131	Conserved protein
rv1177	fdxC	Probable ferredoxin FdxC
rv0411c	glnH	Probable glutamine-binding lipoprotein GlnH (GLNBP)
rv0290	eccD3	ESX conserved component EccD3. ESX-3 type VII secretion system protein. Probable transmembrane protein.
rv2031c	hspX	Heat shock protein HspX (alpha-crystallin homolog) (14 kDa antigen) (HSP16.3)
rv1894c	rv1894c	Conserved hypothetical protein
rv0211	pckA	Probable iron-regulated phosphoenolpyruvate carboxykinase [GTP] PckA
rv0410c	pknG	Serine/threonine-protein kinase PknG (protein kinase G) (STPK G)
rv0080	rv0080	Conserved hypothetical protein
rv0291	mycP3	Probable membrane-anchored mycosin MycP3 (serine protease) (subtilisin-like protease) (subtilase-like) (mycosin-3)
rv2935	ppsE	Phenolpthiocerol synthesis type-I polyketide synthase PpsE
rv1593c	rv1593c	Conserved protein
rv0872c	PE_PGRS15	PE-PGRS family protein PE_PGRS15
List of common genes induced during iron starvation (96 h) and hypoxia		iron starvation (7 days) and hypoxia
Rv number	Gene name	Gene product/Function
orf04548	orf04548
rv1460	rv1460	Probable transcriptional regulatory protein
rv0847	lpqS	Probable lipoprotein LpqS
rv0678	rv0678	Conserved protein
rv0885	rv0885	Conserved hypothetical protein
rv1593c	rv1593c	Conserved protein
rv1576c	rv1576c	Probable PhiRv1 phage protein
rv1577c	rv1577c	Probable PhiRv1 phage protein
rv3610c	ftsH	Membrane-bound protease FtsH (cell division protein)
rv2032	acg	Conserved protein Acg. May have a role for bacteria within the host environment.
rv1595	nadB	Probable L-aspartate oxidase NadB
rv0211	pckA	Probable iron-regulated phosphoenolpyruvate carboxykinase
rv1894c	rv1894c	Conserved hypothetical protein
rv0834c	PE_PGRS14	PE-PGRS family protein PE_PGRS14
rv1831	rv1831	Hypothetical protein
rv0190	rv0190	Conserved protein
rv0467	icl1	Isocitrate lyase Icl
rv3854c	ethA	Monooxygenase EthA
rv2160c	rv2160c	Conserved hypothetical protein
rv0412c	rv0412c	Possible conserved membrane protein
rv0872c	PE_PGRS15	PE-PGRS family protein PE_PGRS15
rv0486	mshA	Glycosyltransferase MshA
rv0823c	Rv0823c	Possible transcriptional regulatory protein
rv0824c	desA1	Probable acyl-[acyl-carrier protein] desaturase DesA1 (acyl-[ACP] desaturase)
rv3338	rv3338	Conserved hypothetical protein
rv2455c	rv2455c	Probable oxidoreductase (alpha subunit)
rv0411c	glnH	Probable glutamine-binding lipoprotein GlnH (GLNBP)
rv3140	fadE23	Probable acyl-CoA dehydrogenase FadE23
rv1594	nadA	Probable quinolinate synthetase NadA
rv1592c	rv1592c	Conserved hypothetical protein
rv3855	ethR	Transcriptional regulatory repressor protein (TetR-family) EthR
rv2158c	murE	Probable UDP-N-acetylmuramoylalanyl-D-glutamate-2,6-diaminopimelate ligase MurE. Involved in cell wall formation; peptidoglycan biosynthesis.
rv3049c	rv3049c	Probable monooxygenase
rv1493	mutB	Probable methylmalonyl-CoA mutase large subunit MutB (MCM)
rv2838c	rbfA	Probable ribosome-binding factor a RbfA (P15B protein)
rv0047c	rv0047c	Conserved protein
orf05589	orf05589
orf01725	orf01725
rv0279c	PE_PGRS4	PE-PGRS family protein PE_PGRS4
rv0282	eccA3	ESX conserved component EccA3. ESX-3 type VII secretion system protein.
rv1013	pks16	Putative polyketide synthase Pks16
rv1327c	glgE	Probable glucanase GlgE
rv0285	PE5	PE family protein PE5
rv0827c	kmtR	Metal sensor transcriptional regulator KmtR (ArsR-SmtB family)
rv1733c	rv1733c	Probable conserved transmembrane protein
List of common genes induced during iron starvation (14 d) and hypoxia
Rv number	Gene name	Gene product/Function
orf04548	orf04548
rv1460	rv1460	Probable transcriptional regulatory protein
rv0678	rv0678	Conserved protein
rv1576c	rv1576c	Probable PhiRv1 phage protein
rv1593c	rv1593c	Conserved protein
rv1577c	rv1577c	Probable PhiRv1 phage protein
rv0834c	PE_PGRS14	PE-PGRS family protein PE_PGRS14
rv1894c	rv1894c	Conserved hypothetical protein
rv1831	rv1831	Hypothetical protein
rv0885	rv0885	Conserved hypothetical protein
rv3854c	ethA	Monooxygenase EthA. Activates the pro-drug ethionamide (ETH)
rv0824c	desA1	Probable acyl-[acyl-carrier protein] desaturase DesA1 (acyl-[ACP] desaturase)
rv0211	pckA	Probable iron-regulated phosphoenolpyruvate carboxykinase [GTP] PckA
rv0282	eccA3	ESX conserved component EccA3. ESX-3 type VII secretion system protein.
orf05589	orf05589
rv0886	fprB	Probable NADPH:adrenodoxin oxidoreductase FprB (adrenodoxin reductase)
rv0467	icl1	Isocitrate lyase Icl
rv2838c	rbfA	Probable ribosome-binding factor a RbfA (P15B protein)
rv0283	eccB3	ESX conserved component EccB3. ESX-3 type VII secretion system protein. Possible membrane protein.
rv2160c	rv2160c	Conserved hypothetical protein
rv3049c	rv3049c	Probable monooxygenase
rv0279c	PE_PGRS4	PE-PGRS family protein PE_PGRS4
List of hypoxia genes were retrived from Park et al., 2003

## Sheet: Sup Dataset 1B
List of common genes induced under iron starvation (24 h) and nutritional starvation (4h)
Rv number	Gene name	Gene product/Function
Rv2780	ald	Secreted L-alanine dehydrogenase
Rv2557	Rv2557	Function unknown; thought to be involved in the persistence in the host
Rv3290c	lat	Probable L-lysine-epsilon aminotransferase Lat
Rv2558	Rv2558	Function unknown; thought to be involved in the persistence in the host
Rv2633c	Rv2633c	Unknown function
Rv1284	canA	Catalyzes reversible dehydration of CO2 to form bicarbonate
Rv3287c	rsbW	Anti-sigma factor RsbW (sigma negative effector)
Rv2160c	Rv2160c	Unknown function
Rv3572	Rv3572	Unknown function
Rv2632c	Rv2632c	Unknown function
Rv1182	papA3	Probable conserved polyketide synthase associated protein PapA3
Rv0268c	Rv0268c	Unknown function
Rv3633	Rv3633	Unknown function
Rv2517c	Rv2517c	Unknown function
Rv2663	Rv2663	Unknown function
Rv1394c	cyp132	Probable cytochrome P450 132 Cyp132 involved in oxidization of variety of structurally unrelated compounds, including steroids, fatty acids, and xenobiotics
Rv3763	lpqH	Shown to inhibit gamma interferon regulated HLA-DR protein and mRNA expression in human macrophages
Rv0116c	ldtA	Involved in peptidoglycan synthesis. Catalyzes the formation of 3->3 crosslinks between peptidoglycan subunits
Rv3824c	papA1	Involved in sulfolipid-1 (SL-1) biosynthesis
List of common genes induced under iron starvation (24 h) and nutritional starvation (24 h)
Rv number	Gene name	Gene product/Function
Rv2780	ald	Secreted L-alanine dehydrogenase
Rv0885	Rv0885	Unknown function
Rv2557	Rv2557	Function unknown; thought to be involved in the persistence in the host
Rv3290c	lat	Probable L-lysine-epsilon aminotransferase Lat
Rv2558	Rv2558	Function unknown; thought to be involved in the persistence in the host
Rv1285	cysD	Probable sulfate adenylyltransferase subunit 2 CysD. Involved in sulfate activation pathway
Rv2633c	Rv2633c	Unknown function
Rv3252c	alkB	Probable transmembrane alkane 1-monooxygenase AlkB. Thought to be involved in fatty acid metabolism
Rv1284	canA	Catalyzes reversible dehydration of CO2 to form bicarbonate
Rv3287c	rsbW	Anti-sigma factor RsbW (sigma negative effector)
Rv2160c	Rv2160c	Unknown function
Rv3048c	nrdF2	Ribonucleoside-diphosphate reductase (beta chain). Involved in DNA replication pathway
Rv3418c	groES	10 kDa chaperonin GroES
Rv2632c	Rv2632c	Unknown function
Rv3526	kshA	Oxygenase component of 3-ketosteroid-9-alpha-hydroxylase. Involved in lipid catabolism
Rv1286	cysN	Probable bifunctional enzyme CysN/CysC: sulfate adenyltransferase. Involved in sulfate activation pathway
Rv3249c	Rv3249c	Possible transcriptional regulatory protein (probably TetR-family)
Rv0268c	Rv0268c	Unknown function
Rv3633	Rv3633	Unknown function
Rv2517c	Rv2517c	Unknown function
Rv3288c	usfY	Unknown function
Rv2497c	bkdA	Probable branched-chain keto acid dehydrogenase E1 component, alpha subunit. Involved in energy metabolism
Rv3527	Rv3527	Unknown function
Rv2663	Rv2663	Unknown function
Rv1894c	Rv1894c	Unknown function
Rv1394c	cyp132	Probable cytochrome P450 132 Cyp132 involved in oxidization of variety of structurally unrelated compounds, including steroids, fatty acids, and xenobiotics
Rv0384c	clpB	Probable endopeptidase ATP binding protein (chain B) ClpB
Rv0116c	ldtA	Involved in peptidoglycan synthesis. Catalyzes the formation of 3->3 crosslinks between peptidoglycan subunits
Rv2495c	bkdC	Probable branched-chain keto acid dehydrogenase E2 component. Involved in energy metabolism.
List of common genes induced under iron starvation (24 h) and nutritional starvation (96 h)
Rv number	Gene name	Gene product/Function
Rv2780	ald	Secreted L-alanine dehydrogenase
Rv0885	Rv0885	Function unknown
Rv2621c	Rv2621c	Possible transcriptional regulatory protein
Rv1460	Rv1460	Possible transcriptional regulatory protein
Rv2557	Rv2557	Function unknown; thought to be involved in the persistence in the host
Rv1462	Rv1462	Conserved hypothetical protein
Rv0465c	Rv0465c	Probable transcriptional regulatory protein
Rv1463	Rv1463
Rv1464	csd	Probable cysteine desulfurase Csd
Rv3290c	lat	Probable L-lysine-epsilon aminotransferase Lat
Rv2558	Rv2558	Function unknown; thought to be involved in the persistence in the host
Rv1285	cysD	Probable sulfate adenylyltransferase subunit 2 CysD. Involved in sulfate activation pathway.
Rv2633c	Rv2633c	Unknown function
Rv2384	mbtA	Involved in the biogenesis of the hydroxyphenyloxazoline-containing siderophore mycobactins
Rv1284	canA	Catalyzes reversible dehydration of CO2 to form bicarbonate
Rv3287c	rsbW	Anti-sigma factor RsbW
Rv2160c	Rv2160c	Conserved hypothetical protein
Rv2247	accD6	Acetyl/propionyl-CoA carboxylase (beta subunit) AccD6
Rv2632c	Rv2632c	Conserved protein
Rv3391	Rv3391	Conserved protein
Rv0268c	Rv0268c	Unknown function
Rv3825c	pks2	Polyketide synthase Pks2
Rv3633	Rv3633	Unknown function
Rv2517c	Rv2517c	Unknown protein
Rv3288c	usfY	Putative protein UsfY
Rv2497c	bkdA	Probable branched-chain keto acid dehydrogenase E1 component, alpha subunit. Involved in energy metabolism
Rv2663	Rv2663	Unknown function
Rv1894c	Rv1894c	Function unknown
Rv1394c	cyp132	Probable cytochrome P450 132 Cyp132 involved in oxidization of variety of structurally unrelated compounds, including steroids, fatty acids, and xenobiotics
Rv0384c	clpB	Probable endopeptidase ATP binding protein (chain B) ClpB
Rv0116c	ldtA	Involved in peptidoglycan synthesis. Catalyzes the formation of 3->3 crosslinks between peptidoglycan subunits
Rv0981	mprA	egulator part of a two component regulatory system (MPRAB system)
Rv0872c	PE_PGRS15	PE-PGRS family protein PE_PGRS15
Rv2495c	bkdC	Probable branched-chain keto acid dehydrogenase E2 component. Involved in energy metabolism.
List of nutritional starvation genes retrived from Betts et al., 2002

## Sheet: Sup Dataset 1C
Genes upregulated in Fe-starvation but not in hypoxia or nutrient starvation
Rv number	Gene
Rv0031	Rv0031
Rv0077c	Rv0077c
Rv0104	Rv0104
Rv0104	Rv0104
Rv0108c	Rv0108c
Rv0118c	oxcA
Rv0136	Rv0136
Rv0145	Rv0145
Rv0146	Rv0146
Rv0147	Rv0147
Rv0208c	Rv0208c
Rv0212c	nadR
Rv0214	fadD4
Rv0232	Rv0232
Rv0233	nrdB
Rv0241c	Rv0241c
Rv0244c	fadE5
Rv0245	Rv0245
Rv0245	Rv0245
Rv0270	fadD2
Rv0271c	fadE6
Rv0273c	Rv0273c
Rv0276	Rv0276
Rv0284	Rv0284
Rv0292	Rv0292
Rv0302	Rv0302
Rv0307c	Rv0307c
Rv0311	Rv0311
Rv0327c	Rv0327c
Rv0328	Rv0328
Rv0333	Rv0333
Rv0340	Rv0340
Rv0341	Rv0341
Rv0350	hsp
Rv0415	Rv0415
Rv0416	Rv0416
Rv0417	thiG
Rv0440	groEL2
Rv0451c	mmpS4
Rv0464c	Rv0464c
Rv0549c	Rv0549c
Rv0550c	Rv0550c
Rv0571c	Rv0571c
Rv0576	Rv0576
Rv0577	Rv0577
Rv0581	Rv0581
Rv0582	Rv0582
Rv0608	Rv0608
Rv0623	Rv0623
Rv0628c	Rv0628c
Rv0648	Rv0648
Rv0698	Rv0698
Rv0751c	mmsB
Rv0754	Rv0754
Rv0767c	Rv0767c
Rv0790c	Rv0790c
Rv0791c	Rv0791c
Rv0793	Rv0793
Rv0825c	Rv0825c
Rv0836c	Rv0836c
Rv0839	Rv0839
Rv0840c	Rv0840c
Rv0848	cysM3
Rv0849	Rv0849
Rv0874c	Rv0874c
Rv0877	Rv0877
Rv0903c	Rv0903c
Rv0946c	pgi
Rv1001	arcA
Rv1005c	pabB
Rv1024	Rv1024
Rv1036c	Rv1036c
Rv1053c	Rv1053c
Rv1057	Rv1057
Rv1063c	Rv1063c
Rv1088	Rv1088
Rv1117	Rv1117
Rv1256c	Rv1256c
Rv1331	Rv1331
Rv1343c	Rv1343c
Rv1345	fadD33
Rv1346	fadE14
Rv1347c	Rv1347c
Rv1348	Rv1348
Rv1349	Rv1349
Rv1365c	Rv1365c
Rv1389	gmk
Rv1390	Rv1390
Rv1405c	Rv1405c
Rv1450c	Rv1450c
Rv1461	Rv1461
Rv1465	Rv1465
Rv1466	Rv1466
Rv1490	Rv1490
Rv1519	Rv1519
Rv1528c	papA4
Rv1572c	Rv1572c
Rv1584c	Rv1584c
Rv1586c	Rv1586c
Rv1606	hisI
Rv1628c	Rv1628c
Rv1628c	Rv1628c
Rv1646	Rv1646
Rv1652	argC
Rv1653	argJ
Rv1654	argB
Rv1655	argD
Rv1656	argF
Rv1657	argR
Rv1658	argG
Rv1659	argH
Rv1670	Rv1670
Rv1706c	Rv1706c
Rv1707	Rv1707
Rv1748	Rv1748
Rv1767	Rv1767
Rv1782	Rv1782
Rv1832	gcvB
Rv1839c	Rv1839c
Rv1847	Rv1847
Rv1854c	ndh
Rv1874	Rv1874
Rv1875	Rv1875
Rv1876	bfrA
Rv1909c	furA
Rv1939	Rv1939
Rv1960c	Rv1960c
Rv1963c	Rv1963c
Rv1986	Rv1986
Rv1989c	Rv1989c
Rv1990c	Rv1990c
Rv1990c	Rv1990c
Rv1991c	Rv1991c
Rv1993c	Rv1993c
Rv1994c	Rv1994c
Rv2011c	Rv2011c
Rv2012	Rv2012
Rv2104c	Rv2104c
Rv2121c	hisG
Rv2123	Rv2123
Rv2124c	metH
Rv2133c	Rv2133c
Rv2134c	Rv2134c
Rv2159c	Rv2159c
Rv2254c	Rv2254c
Rv2255c	Rv2255c
RV2377c	mbtH
Rv2378c	mbtG
Rv2379	mbtF
Rv2380	mbtE
Rv2381c	mbtD
Rv2382c	mbtC
Rv2383c	mbtB
Rv2385	lipK
Rv2386c	trpE2
Rv2444c	rne
Rv2454c	Rv2454c
Rv2459	Rv2459
Rv2497c	pdhA
Rv2499c	Rv2499c
Rv2500c	fadE19
Rv2503c	scoB
Rv2570	Rv2570
Rv2590	fadD9
Rv2590	Rv2590
Rv2615c	Rv2615c
Rv2616	Rv2616
Rv2617c	Rv2617c
Rv2618	Rv2618
Rv2619c	Rv2619c
Rv2620c	Rv2620c
Rv2622	Rv2622
Rv2638	Rv2638
Rv2640c	Rv2640c
Rv2642	Rv2642
Rv2643	arsC
Rv2650c	Rv2650c
Rv2651c	Rv2651c
Rv2664	Rv2664
Rv2686c	hupB
Rv2688c	Rv2688c
Rv2694c	Rv2694c
Rv2705c	Rv2705c
Rv2706c	Rv2706c
Rv2707	Rv2707
Rv2827c	Rv2827c
Rv2865	Rv2865
Rv2948c	citE
Rv2987c	leuD
Rv2988c	leuC
Rv2989	Rv2989
Rv3007c	Rv3007c
Rv3010c	pfkA
Rv3016	lpqA
Rv3020c	Rv3020c
Rv3036c	Rv3036c
Rv3047c	Rv3047c
Rv3048c	nrdG
Rv3052c	nrdI
Rv3066	Rv3066
Rv3139	fadE24
Rv3176c	Rv3176c
Rv3176c	Rv3176c
Rv3182	Rv3182
Rv3183	Rv3183
Rv3188	Rv3188
Rv3250c	rubB
Rv3251c	rubA
Rv3269	Rv3269
Rv3354	Rv3354
Rv3370	dnaE2
Rv3371	Rv3371
Rv3382	lytB'
Rv3385c	Rv3385c
Rv3402c	Rv3402c
Rv3403c	Rv3403c
Rv3406	Rv3406
Rv3416	whiB3
Rv3437	Rv3437
Rv3504	fadE26
Rv3515c	fadD19
Rv3529c	Rv3529c
Rv3530c	Rv3530c
Rv3531c	Rv3531c
Rv3537	Rv3537
Rv3545c	Rv3545c
Rv3546	fadA5
Rv3569c	Rv3569c
Rv3570c	Rv3570c
Rv3574	Rv3574
Rv3574	Rv3574
Rv3582c	Rv3582c
Rv3583c	Rv3583c
Rv3583c	Rv3583c
Rv3609c	folE
Rv3618	Rv3618
Rv3662	ligB
Rv3742c	Rv3742c
Rv3818c	parA
Rv3839	Rv3839
Rv3840	Rv3840
Rv3862c	Rv3862c

## Sheet: Sup DataSet 1D
RNA-seq based transcript abundance in ISGAM/Fe sufficient Mtb at 1 and 7 days of microarrays differentially expressed genes.					ys. Validation of microarrays
		1 day fold change	Pval	Padj	7d fold change	Pval	Padj
Rv2377c	mbtH	31.68	1.3172e-183	1.71277e-181	19.88	1.5989e-135	7.39168e-134
Rv2379c	mbtF	37.02	6.08888e-233	1.26679e-230	26.08	1.32777e-271	1.90725e-269
Rv2380c	mbtE	60.13	1.55811e-241	4.05206e-239	47.46	0	0
Rv2381c	mbtD	86.27	0	0	89.19	0	0
Rv2382c	mbtC	94.71	0	0	133.54	0	0
Rv2383c	mbtB	107.37	0	0	213.47	0	0
Rv2384	mbtA	35.59	2.58344e-207	3.70679e-205	38.52	2.0282e-233	2.03936e-231
Rv1344	mbtL	26.25	1.60184e-183	2.01977e-181	19.57	2.76326e-154	1.56533e-152
Rv1345	mbtM	22.8	8.97696e-224	1.62405e-221	14.58	4.31817e-187	3.21624e-185
Rv1346c	mbtN	25.73	1.26517e-251	4.04951e-249	14.58	4.60138e-188	3.49184e-186
Rv1347c	Rv1347c	13.41	1.17128e-99	8.55032e-98	8.86	1.73697e-71	3.85973e-70
Rv1348	irtA	26.52	3.6419e-253	1.26283e-250	14.79	2.2344e-177	1.57663e-175
Rv1349	irtB	22.48	4.58956e-215	7.07302e-213	13.44	5.73626e-151	3.20434e-149
Rv0284	eccC3	3.77	9.14652e-30	1.97195e-28	3.18	2.2546e-37	2.25012e-36
Rv0285	pe5	3.6	4.99995e-45	1.61278e-43	2.79	8.92e-30	6.79474e-29
Rv0286	pe6	4.35	4.03101e-52	1.48434e-50	3.4	1.2646e-41	1.43273e-40
Rv0287	esxG	3.93	4.78096e-44	1.53028e-42	3.5	2.73739e-36	2.60279e-35
Rv0288	esxH	3.58	4.10296e-42	1.25533e-40	2.9	8.69249e-29	6.35658e-28
Rv0289	espG3	3.83	1.83794e-45	6.11815e-44	2.9	6.89068e-34	5.99877e-33
Rv0290	eccD3	4.22	2.6585e-48	9.3746e-47	2.9	1.07263e-36	1.03705e-35
Rv0291	mycP3	3.88	2.55872e-47	8.7269e-46	2.62	5.04432e-28	3.6036e-27
Rv0450c	mmpL4	5.02	1.3251e-65	6.72408e-64	5.29	5.16252e-72	1.17309e-70
Rv0451c	mmpS4	5.14	2.87321e-41	8.60101e-40	5.8	1.69183e-51	2.57747e-50
Rv0524	hemL	0.81	0.239876	0.320322	-1.35135	0.179461	0.217211
Rv1485	hemZ	0.95	0.750832	0.80438	-1.1236	0.472618	0.521501
Rv1461	sufB	18.38	2.74396e-162	3.08584e-160	37.59	3.31426e-303	7.01577e-301
Rv1462	sufD	21.66	4.71622e-216	7.54777e-214	54.52	0	0
Rv1463	sufC	23.22	9.35049e-227	1.76852e-224	42.28	0	0
Rv1464	csd	21.24	4.22983e-219	7.04014e-217	42.13	0	0
Rv1465	nifU	15.76	4.91064e-180	5.83805e-178	22.85	1.42641e-233	1.47103e-231
Rv0132c	fgd2	2.4	3.04024e-10	2.21161e-09	5.24	7.07461e-42	8.06064e-41
Rv0211	pckA	2.76	1.55931e-25	2.88369e-24	12.57	2.84588e-170	1.87641e-168
Rv0337c	aspC	0.29	6.5607e-25	1.17163e-23	0.4	3.93452e-19	1.97315e-18
Rv0462	lpdC	0.65	2.37642e-05	8.61349e-05	0.57	6.58353e-08	1.66639e-07
Rv0467	Icl1/Ace	17.41	1.41342e-184	1.89718e-182	20.05	9.61055e-228	9.20324e-226
Rv0889c	citA	0.9	0.901302	0.930369	0.66	3.36735e-05	6.56964e-05
Rv0896	gltA2	0.96	0.726846	0.784338	0.81	0.0163677	0.023394
Rv0946c	pgi	1.03	0.462956	0.547106	0.88	0.185117	0.223585
Rv0951	sucC	0.96	0.450023	0.535625	0.88	0.18443	0.222862
Rv0952	sucD	1.47	0.360444	0.448775	1.03	0.870623	0.890551
Rv1023	eno	0.79	0.0126425	0.025279	0.57	1.28481e-07	3.14516e-07
Rv1098c	fumC	1.01	0.938002	0.957563	0.85	0.115438	0.144639
Rv1131	gtlA1	0.076	1.24563e-62	5.75897e-61	0.08	3.96326e-88	1.09933e-86
Rv1133c	metE	1.27	0.0300097	0.053777	1.02	0.454991	0.504959
Rv1240	mdh	0.53	1.11589e-08	6.58611e-08	0.77	0.0103161	0.0151816
Rv1436	gap	0.81	0.0323103	0.0571127	0.55	1.07977e-08	2.89137e-08
Rv1437	pgk	0.74	0.0109495	0.0222682	0.463	2.98314e-13	1.07223e-12
Rv1475	acn	0.68	0.000481249	0.00133321	0.58	1.00164e-07	2.47761e-07
Rv1617	pykA	0.85	0.116307	0.173623	0.86	0.253631	0.298538
Rv1631	coaE	0.67	0.00064852	0.00175113	0.33	3.8547e-22	2.16229e-21
Rv2215	dlaT	0.94	0.646833	0.713919	1.13	0.199566	0.239884
Rv2241	aceE	0.85	0.216712	0.294	0.58	3.92871e-07	9.25132e-07
Rv2445c	ndkA	0.59	9.55093e-06	3.70722e-05	0.64	4.20162e-05	8.11668e-05
Rv2455c	korB	3.67	1.61775e-41	4.87786e-40	6.02	4.34252e-86	1.16437e-84
Rv2498c	citE	25.42	5.37973e-239	1.24361e-236	4.89	6.47316e-60	1.19427e-58
Rv3010c	pfkA	1.27	0.0057475	0.0126737	1.73	1.04533e-07	2.58093e-07
Rv0247	sdhB2	0.88	0.112444	0.168807	0.97	0.588489	0.633031
Rv0248	sdhA2	0.84	0.0414683	0.071272	0.92	0.324397	0.372779
Rv2454	korA	3.53	1.37733e-39	3.92539e-38	5.35	5.04942e-75	1.2017e-73
Rv0337c	aspC	0.294367	6.5607e-25	1.17163e-23	1.75	3.93452e-19	1.97315e-18
Rv0753c	mmsA	2.63	6.85948e-22	1.07707e-20	10.28	2.48476e-128	1.03028e-126
Rv0848	cysK2	0.224	3.23391e-12	2.80925e-11	1.36	0.143528	0.176373
Rv1001	arcA	0.96	0.696934	0.75756	1.4	0.00168072	0.00271046
Rv1079	metB	0.65	2.31246e-05	8.42569e-05	0.51	2.16608e-10	6.54542e-10
Rv1133c	metE	1.27	0.0300097	0.053777	0.51	0.454991	0.504959
Rv1285	cysD	2.7	3.03055e-13	2.78985e-12	11.8	3.97027e-106	1.42575e-104
Rv1286	cysN	2.6	5.7067e-17	6.82345e-16	8.79	4.18652e-104	1.45157e-102
Rv1611	trpC	0.704	0.0021705	0.00527538	0.39	2.03407e-17	9.4143e-17
Rv1612	trpB	0.67	5.18048e-05	0.00017426	0.29	1.32525e-30	1.02899e-29
Rv1613	trpA	0.64	0.000114665	0.000358739	0.27	5.74718e-33	4.84595e-32
Rv1652	argC	2.6	6.11282e-05	0.000202996	13.84	6.75047e-142	3.31103e-140
Rv1653	argJ	2.02	7.51309e-08	3.9723e-07	14.69	1.79278e-166	1.14453e-164
Rv1654	argB	1.83	2.97713e-05	0.000105789	12.46	5.2297e-137	2.4458e-135
Rv1655	argD	2.32	1.27442e-11	1.05105e-10	12.26	3.26828e-146	1.66393e-144
Rv1656	argF	2.13	4.80113e-09	2.96402e-08	10.96	1.54161e-125	6.20038e-124
Rv1658	argG	1.61	2.31793e-05	8.43823e-05	4.11	1.94723e-51	2.95538e-50
Rv1659	argH	0.96	0.000147915	0.00045189	3.79	1.15839e-47	1.56343e-46
Rv1832	gcvB	2.89	2.99512e-32	7.00151e-31	6.51	2.40863e-97	7.33901e-96
Rv2122	hisE	37.9	1.79248e-144	1.73453e-142	32.15	2.53649e-137	1.20021e-135
Rv2211c	gcvT	0.53	4.54663e-09	2.81946e-08	0.82	0.0645354	0.0849065
Rv2495c	Rv2495c	4.12	9.67008e-53	3.59261e-51	2.09	2.53565e-15	1.02496e-14
Rv2496c	Rv2496c	5.08	3.52718e-63	1.64905e-61	3.11	2.25736e-32	1.86429e-31
Rv2497c	Rv2497c	8.35	5.01634e-111	4.09274e-109	4.89	2.22429e-63	4.26004e-62
Rv2780	ald	8.92	2.19862e-118	1.86703e-116	56.11	0	0
Rv2913c	Rv2913c	1.5	0.0726208	0.11582	2.8	3.31363e-20	1.72635e-19
Rv3001c	ilvC	0.54	1.22542e-05	4.70385e-05	0.53	5.15364e-10	1.51299e-09
Rv3290	lat	7.29	6.03366e-89	3.98509e-87	34.65	9.85051e-296	1.98094e-293
Rv0247c	sdh	0.88	0.112444	0.168807	0.97	0.588489	0.633031
Rv0248c	sdh	0.84	0.0414683	0.071272	0.92	0.324397	0.372779
Rv0542c	menE	0.75	0.0302458	0.0541536	0.45	4.38113e-12	1.4611e-11
Rv0733	adk	0.86	0.100945	0.153521	0.83	0.0889137	0.114143
Rv1304	atpB	0.85	0.0963749	0.147813	0.803	0.0341127	0.0466989
Rv1305	atpE	0.77	0.00320515	0.00748408	0.71	0.000136406	0.000248923
Rv1306	atpF	0.72	0.00115336	0.0029716	0.68	7.70102e-05	0.000144466
Rv1307	atpH	0.83	0.0870885	0.135721	0.79	0.0489933	0.0658373
Rv1308	atpA	0.87	0.159103	0.225641	0.8	0.0305632	0.0421844
Rv1309	atpG	0.96	0.863826	0.903111	0.78	0.0575611	0.0765072
Rv1310	atpD	0.98	0.961962	0.976036	0.73	0.00679279	0.0102019
Rv1311	atpC	0.84	0.260097	0.342596	0.62	4.31803e-05	8.33682e-05
Rv1451	ctaB	0.56	1.44221e-05	5.47541e-05	0.79	0.0191587	0.0270943
Rv1552	frdA	0.167	7.72799e-14	7.53071e-13	0.24	5.35919e-17	2.40834e-16
Rv1620c	cydC	1	0.558321	0.635268	2.07	3.42278e-11	1.08482e-10
Rv1854c	ndh	2.3	5.40854e-16	6.14889e-15	4.38	3.86483e-54	6.26789e-53
Rv2194	qcrC	0.84	0.113823	0.170612	0.81	0.0190313	0.0269236
Rv2195	qcrA	0.95	0.710971	0.770604	91	0.330565	0.379433
Rv2196	qcrB	0.92	0.519814	0.599778	0.69	0.067685	0.0886739
Rv2200c	ctaC	0.9	0.224612	0.303149	0.69	0.000148818	0.000270958
Rv3145	nouA	0.25	8.89507e-25	1.5617e-23	0.17	1.20743e-56	2.0665e-55
Rv3146	nuoB	0.3	1.30966e-20	1.93244e-19	0.17	1.24602e-59	2.27795e-58
Rv3148	nuoD	0.3	5.01695e-22	7.93746e-21	0.19	1.49402e-48	2.07205e-47
Rv3150	nuoF	0.24	4.27287e-27	8.46639e-26	0.17	1.69737e-54	2.76389e-53
Rv3151	nuoG	0.24	5.77619e-29	1.20778e-27	0.16	6.67251e-51	9.97653e-50
Rv3152	nuoH	0.26	5.03612e-27	9.88457e-26	0.16	3.72991e-56	6.32983e-55
Rv3153	nuoI	0.28	1.38283e-22	2.23022e-21	0.16	2.0892e-60	3.89017e-59
Rv3154	nuoJ	0.25	7.59452e-27	1.4698e-25	0.15	1.14696e-58	2.03219e-57
Rv3155	nuoK	0.18	3.42626e-31	7.79053e-30	0.11	2.63676e-72	6.02559e-71
Rv3156	nuoL	0.19	5.82777e-36	1.53477e-34	0.12	9.45166e-66	1.90073e-64
Rv3157	nuoM	0.22	3.77728e-30	8.27225e-29	0.14	1.68257e-58	2.96811e-57
Rv3158	nuoN	0.21	5.33085e-34	1.31252e-32	0.14	1.57379e-64	3.08769e-63
Rv3673	CcsX	1.02	0.969785	0.981339	0.75	0.00884798	0.0131439
