# Supplementary material for: The Capacity of Mycobacterium tuberculosis To Survive Iron Starvation Might Enable It To Persist in Iron-Deprived Microenvironments of Human Granulomas
Source: mBio. 2017 Aug 15;8(4):e01092-17. doi: 10.1128/mBio.01092-17 (PMC5559634; doi:10.1128/mBio.01092-17)
Supplement: DATA SET S2 [file mbo004173421sd2.xlsx]

## Sheet: dataset S1
Dataset S1
glutamate
	Name	RT	Area	Height
1	DFO1 replicate 1	7.93	35445.1	192147
2	DFO1 replicate 2	7.92	25889.9	136224
3	DFO1 replicate 3	7.93	29224.9	158522
4	DFO2-1d replicate 1	7.92	29369.6	155323
5	DFO2-1d replicate 2	7.92	22294.4	118455
6	DFO2-1d replicate 3	7.93	28404.3	149516
7	MM1 replicate 1	8.1	203423	809088
8	MM1 replicate 2	8.08	196252	780115
9	MM1 replicate 3	8.1	190060	774554
10	MM2 replicate 1	8.04	152145	653173
11	MM2 replicate 2	8.04	137575	613718
12	MM2 replicate 3	8.08	155586	668871
13	HI replicate 1	8.18	291427	993344
14	HI replicate 2	8.29	369938	1167751
ornithine
	Name	RT	Area	Height
1	DFO1 replicate 1	9	284604	890896
2	DFO1 replicate 2	8.94	226498	778657
3	DFO1 replicate 3	9.02	281288	862716
4	DFO2-1d replicate 1	9	261408	822626
5	DFO2-1d replicate 2	9.04	278884	836450
6	DFO2-1d replicate 3	9.04	290156	852853
7	MM1 replicate 1	9	246285	802303
8	MM1 replicate 2	8.97	201353	717866
9	MM1 replicate 3	9.02	254016	807823
10	MM2 replicate 1	9.02	267940	811429
11	MM2 replicate 2	9.02	252464	793781
12	MM2 replicate 3	9.06	287804	834628
13	HI replicate 1	9.02	239470	771379
14	HI replicate 2	9.07	257503	798286
citrulline
	Name	RT	Area	Height
1	DFO1 replicate 1	9.07	720.158	5907
2	DFO1 replicate 2	9.02	629.182	4829
3	DFO1 replicate 3	9.09	703.523	6063
4	DFO2-1d replicate 1	9.07	879.128	7142
5	DFO2-1d replicate 2	9.09	693.98	6586
6	DFO2-1d replicate 3	9.11	799.987	7356
7	MM1 replicate 1	9.09	10296.6	97049
8	MM1 replicate 2	9.04	9861.6	88034
9	MM1 replicate 3	9.09	7870.47	75411
10	MM2 replicate 1	9.09	3697.72	35666
11	MM2 replicate 2	9.09	3494.78	32457
12	MM2 replicate 3	9.13	3039.99	29608
13	HI replicate 1	9.11	11003.9	107651
14	HI replicate 2	9.14	17271	175239
arginine
	Name	RT	Area	Height
1	DFO1 replicate 1	11.08	664.446	2624
2	DFO1 replicate 2	11.06	459.128	1746
3	DFO1 replicate 3	11.06	486.559	2201
4	DFO2-1d replicate 1	11.02	731.618	3525
5	DFO2-1d replicate 2	11.04	737.514	3458
6	DFO2-1d replicate 3	11.02	807.404	3938
7	MM1 replicate 1	11.02	592.233	2506
8	MM1 replicate 2	10.99	354.234	1577
9	MM1 replicate 3	11.01	406.381	1859
10	MM2 replicate 1	11.01	531.223	2232
11	MM2 replicate 2	10.99	480.501	2078
12	MM2 replicate 3	10.99	645.981	2918
13	HI replicate 1	10.99	433.299	1841
14	HI replicate 2	10.99	699.035	3341
S-adenosyl-L-methionine
	Name	RT	Area	Height
1	DFO1 replicate 1	12.4	189.373	561
2	DFO1 replicate 2	12.4	100.123	358
3	DFO1 replicate 3	12.4	132.688	505
4	DFO2-1d replicate 1	12.31	195.16	610
5	DFO2-1d replicate 2	12.35	136.109	513
6	DFO2-1d replicate 3	12.33	171.793	699
7	MM1 replicate 1	12.33	1260.26	4644
8	MM1 replicate 2	12.31	574.354	2087
9	MM1 replicate 3	12.33	890.798	3297
10	MM2 replicate 1	12.31	413.2	1299
11	MM2 replicate 2	12.33	265.529	843
12	MM2 replicate 3	12.31	528.264	1943
13	HI replicate 1	12.3	928.588	3548
14	HI replicate 2	12.3	1550.1	6428
aspartate
	Name	RT	Area	Height
1	DFO1 replicate 1	8.45	2107.65	6431
2	DFO1 replicate 2	8.45	1724.86	5264
3	DFO1 replicate 3	8.39	2425.05	7797
4	DFO2-1d replicate 1	8.41	2385.57	7526
5	DFO2-1d replicate 2	8.36	2848.82	9465
6	DFO2-1d replicate 3	8.34	2677.12	9720
7	MM1 replicate 1	8.39	1602.87	5400
8	MM1 replicate 2	8.43	1074.64	3451
9	MM1 replicate 3	8.36	1130.16	4194
10	MM2 replicate 1	8.32	2785.4	11010
11	MM2 replicate 2	8.34	2460.68	9295
12	MM2 replicate 3	8.32	3977.51	18938
13	HI replicate 1	8.36	4308.72	24106
14	HI replicate 2	8.41	6635.85	51072
Lysine
	Name	RT	Area	Height
1	DFO1 replicate 1	11.29	647.84	2455
2	DFO1 replicate 2	11.27	503.037	1779
3	DFO1 replicate 3	11.27	540.933	2143
4	DFO2-1d replicate 1	11.22	1325.79	5322
5	DFO2-1d replicate 2	11.22	1484.27	5566
6	DFO2-1d replicate 3	11.22	1738.05	6684
7	MM1 replicate 1	11.22	902.834	3319
8	MM1 replicate 2	11.2	469.551	1802
9	MM1 replicate 3	11.22	637.292	2316
10	MM2 replicate 1	11.2	573.634	2206
11	MM2 replicate 2	11.2	635.999	2124
12	MM2 replicate 3	11.18	789.181	2857
13	HI replicate 1	11.18	637.107	3020
14	HI replicate 2	11.16	1586.75	5939
Compound 12: methionine
	Name	RT	Area	Height
1	DFO1 replicate 1	7.35	20.119	141
2	DFO1 replicate 2	7.3	17.026	104
3	DFO1 replicate 3	7.37	21.992	102
4	DFO2-1d replicate 1	7.33	21.662	119
5	DFO2-1d replicate 2	7.4	16.012	75
6	DFO2-1d replicate 3	7.35	24.939	99
7	MM1 replicate 1	7.35	488.657	2482
8	MM1 replicate 2	7.33	500.552	2473
9	MM1 replicate 3	7.35	426.474	2365
10	MM2 replicate 1	7.33	294.207	1539
11	MM2 replicate 2	7.33	255.398	1325
12	MM2 replicate 3	7.35	312.682	1646
13	HI replicate 1	7.35	653.544	3488
14	HI replicate 2	7.42	999.486	5548
N-acetyl-L-ornithine
	Name	RT	Area	Height
1	DFO1 replicate 1	7.88	376.727	1415
2	DFO1 replicate 2	7.85	393.891	1393
3	DFO1 replicate 3	7.88	404.784	1617
4	DFO2-1d replicate 1	7.86	1218.29	5271
5	DFO2-1d replicate 2	7.88	1229.81	5204
6	DFO2-1d replicate 3	7.9	1636.17	6637
7	MM1 replicate 1	8.1	136.314	602
8	MM1 replicate 2	8.05	102.56	385
9	MM1 replicate 3	8.08	124.723	554
10	MM2 replicate 1	8.04	63.148	243
11	MM2 replicate 2	8.03	67.132	293
12	MM2 replicate 3	8.1	56.999	212
14	HI replicate 1	8.2	76.78	366
15	HI replicate 2	8.31	128.907	831
aminoadipate
	Name	RT	Area	Height
1	DFO1 replicate 1	7.5	1417.83	7114
2	DFO1 replicate 2	7.5	1055.77	4830
3	DFO1 replicate 3	7.51	1178.8	5685
4	DFO2-1d replicate 1	7.5	1615.97	7454
5	DFO2-1d replicate 2	7.51	1296.62	6326
6	DFO2-1d replicate 3	7.51	1629.48	7574
7	MM1 replicate 1	7.53	200.165	866
8	MM1 replicate 2	7.51	182.354	740
9	MM1 replicate 3	7.53	189.708	787
10	MM2 replicate 1	7.53	198.69	725
11	MM2 replicate 2	7.5	164.214	730
12	MM2 replicate 3	7.57	202.158	841
13	HI replicate 1	7.55	182.46	725
14	HI replicate 2	7.67	344.217	1403
Proline
	Name	RT	Area	Height
1	DFO1 replicate 1	6.8	51.24	396
2	DFO1 replicate 2	6.78	45.191	396
3	DFO1 replicate 3	6.82	56.296	367
4	DFO2-1d replicate 1	6.78	52.976	373
5	DFO2-1d replicate 2	6.82	49.923	401
6	DFO2-1d replicate 3	6.8	34.541	359
7	MM1 replicate 1	6.82	148.77	1076
8	MM1 replicate 2	6.78	132.924	1121
9	MM1 replicate 3	6.82	96.643	853
10	MM2 replicate 1	6.82	103.719	966
11	MM2 replicate 2	6.82	100.396	837
12	MM2 replicate 3	6.84	118.096	807
13	HI replicate 1	6.85	102.965	1000
14	HI replicate 2	6.9	199.126	1906
threonine
	Name	RT	Area	Height
1	DFO1 replicate 1	7.65	114.519	615
2	DFO1 replicate 2	7.64	85.346	441
3	DFO1 replicate 3	7.65	102.052	506
4	DFO2-1d replicate 1	7.64	110.704	517
5	DFO2-1d replicate 2	7.65	109.13	572
6	DFO2-1d replicate 3	7.64	106.916	580
7	MM1 replicate 1	7.65	186.127	786
8	MM1 replicate 2	7.65	153.544	713
9	MM1 replicate 3	7.65	154.292	720
10	MM2 replicate 1	7.65	205.413	987
11	MM2 replicate 2	7.64	194.909	950
12	MM2 replicate 3	7.67	159.419	798
13	HI replicate 1	7.67	443.408	2164
14	HI replicate 2	7.74	677.728	3355
diaminopimelate
	Name	RT	Area	Height
1	DFO1 replicate 1	11.64	31.64	120
2	DFO1 replicate 2	12.62	78.738	138
3	DFO1 replicate 3	12.6	60.947	198
4	DFO2-1d replicate 1	12.5	111.617	273
5	DFO2-1d replicate 2	12.55	102.666	289
6	DFO2-1d replicate 3	12.53	112.397	325
7	MM1 replicate 1	12.53	212.179	452
8	MM1 replicate 2	12.53	166.899	414
9	MM1 replicate 3	12.51	102.435	375
10	MM2 replicate 1	12.53	196.761	416
11	MM2 replicate 2	12.55	185.807	371
12	MM2 replicate 3	12.5	121.366	297
13	HI replicate 1	12.53	249.802	739
14	HI replicate 2	12.48	484.545	1324
n-acetyl-lysine
	Name	RT	Area	Height
1	DFO1 replicate 1	7.45	74.805	161
2	DFO1 replicate 2	7.42	56.043	131
3	DFO1 replicate 3	7.4	52.708	135
4	DFO2-1d replicate 1	7.37	162.295	518
5	DFO2-1d replicate 2	7.4	107.636	476
6	DFO2-1d replicate 3	7.42	201.692	580
7	MM1 replicate 1	7.44	79.459	279
8	MM1 replicate 2	7.38	101.952	296
9	MM1 replicate 3	7.45	101.128	294
10	MM2 replicate 1	7.4	19.264	89
11	MM2 replicate 2	7.51	29.697	103
12	MM2 replicate 3	7.51	48.403	137
13	HI replicate 1	7.48	75.251	181
14	HI replicate 2	7.62	129.537	339
leucine
	Name	RT	Area	Height
1	DFO1 replicate 1	6.27	195.258	692
2	DFO1 replicate 2	6.16	167.524	616
3	DFO1 replicate 3	6.23	161.835	549
4	DFO2-1d replicate 1	6.2	99.264	357
5	DFO2-1d replicate 2	6.23	94.03	352
6	DFO2-1d replicate 3	6.25	92.447	330
7	MM1 replicate 1	6.29	100.308	380
8	MM1 replicate 2	6.22	115.868	424
9	MM1 replicate 3	6.29	79.495	356
10	MM2 replicate 1	6.29	162.651	647
11	MM2 replicate 2	6.29	144.674	630
12	MM2 replicate 3	6.29	85.684	393
13	HI replicate 1	6.36	84.902	349
14	HI replicate 2	6.39	108.984	413
glutamine
	Name	RT	Area	Height
1	DFO1 replicate 1	8.32	13903.7	61292
2	DFO1 replicate 2	8.32	11590.8	50300
3	DFO1 replicate 3	8.34	14039	58405
4	DFO2-1d replicate 1	8.34	15129.3	63794
5	DFO2-1d replicate 2	8.36	14064.2	56924
6	DFO2-1d replicate 3	8.36	17898.5	73154
7	MM1 replicate 1	8.41	29826.8	168538
8	MM1 replicate 2	8.38	25375.6	146600
9	MM1 replicate 3	8.41	25146.5	141359
10	MM2 replicate 1	8.39	34940.6	181149
11	MM2 replicate 2	8.39	33075.5	171608
12	MM2 replicate 3	8.41	27124.4	144265
13	HI replicate 1	8.45	34367.8	208672
14	HI replicate 2	8.52	54476	340402
valine
	Name	RT	Area	Height
1	DFO1 replicate 1	6.77	128.182	824
2	DFO1 replicate 2	6.71	67.486	602
3	DFO1 replicate 3	6.77	78.332	629
4	DFO2-1d replicate 1	6.75	44.362	182
5	DFO2-1d replicate 2	6.77	39.656	174
6	DFO2-1d replicate 3	6.77	18.23	187
7	MM1 replicate 1	6.8	56.176	228
8	MM1 replicate 2	6.77	66.474	266
9	MM1 replicate 3	6.8	26.919	225
10	MM2 replicate 1	6.78	62.845	288
11	MM2 replicate 2	6.78	28.694	262
12	MM2 replicate 3	6.82	62.441	257
13	HI replicate 1	6.84	58.251	238
14	HI replicate 2	6.87	31.125	343
histidine
	Name	RT	Area	Height
1	DFO1 replicate 1	11.23	197.317	631
2	DFO1 replicate 2	11.22	156.718	510
3	DFO1 replicate 3	11.22	191.402	651
4	DFO2-1d replicate 1	11.22	204.755	727
5	DFO2-1d replicate 2	11.16	234.293	813
6	DFO2-1d replicate 3	11.18	286.734	855
7	MM1 replicate 1	11.23	111.148	342
8	MM1 replicate 2	11.15	152.506	297
9	MM1 replicate 3	11.2	56.603	220
10	MM2 replicate 1	11.2	156.961	391
11	MM2 replicate 2	11.18	125.586	368
12	MM2 replicate 3	11.15	146.225	453
14	HI replicate 1	11.13	138.417	415
15	HI replicate 2	11.13	262.069	692
succinate
	Name	RT	Area	Height
1	DFO1 replicate 1	2.02	7585.68	11306
2	DFO1 replicate 2	1.8	7358.14	10934
3	DFO1 replicate 3	1.99	7816.28	11480
4	DFO2-1d replicate 1	1.99	8249.51	12018
5	DFO2-1d replicate 2	1.84	11524.6	16737
6	DFO2-1d replicate 3	2.02	11702.3	17136
7	MM1 replicate 1	1.89	23362.5	32673
8	MM1 replicate 2	1.85	20118.1	31616
9	MM1 replicate 3	1.87	22712	32283
10	MM2 replicate 1	1.82	22957.7	32107
11	MM2 replicate 2	1.85	20245.1	27880
12	MM2 replicate 3	1.84	35333	47917
13	HI replicate 1	1.89	27235.8	37321
14	HI replicate 2	2.07	26271.6	38134
fumarate
	Name	RT	Area	Height
1	DFO1 replicate 1	2.51	642.467	1589
2	DFO1 replicate 2	2.37	559.206	1180
3	DFO1 replicate 3	2.37	573.482	1290
4	DFO2-1d replicate 1	2.38	629.597	1382
5	DFO2-1d replicate 2	2.37	797.146	1877
6	DFO2-1d replicate 3	2.28	825.822	1901
7	MM1 replicate 1	2.33	417.558	1047
8	MM1 replicate 2	2.31	195.866	528
9	MM1 replicate 3	2.33	291.272	786
10	MM2 replicate 1	2.3	642.243	1518
11	MM2 replicate 2	2.45	499.109	1295
12	MM2 replicate 3	2.28	660.261	1764
13	HI replicate 1	2.31	500.782	1106
14	HI replicate 2	2.44	335.181	1049
malate
	Name	RT	Area	Height
1	DFO1 replicate 1	3.73	64.179	199
2	DFO1 replicate 2	3.72	76.837	151
3	DFO1 replicate 3	3.66	71.48	192
4	DFO2-1d replicate 1	3.63	84.97	220
5	DFO2-1d replicate 2	3.7	63.804	232
6	DFO2-1d replicate 3	3.68	113.839	265
7	MM1 replicate 1	3.7	1059.18	2511
8	MM1 replicate 2	3.66	984.325	1888
9	MM1 replicate 3	3.7	972.934	2246
10	MM2 replicate 1	3.68	744.703	1610
11	MM2 replicate 2	3.7	864.095	1974
12	MM2 replicate 3	3.65	630.262	1221
13	HI replicate 1	3.59	4856.36	12207
14	HI replicate 2	3.65	7775.96	18674
a-ketoglutarate
	Name	RT	Area	Height
1	DFO1 replicate 1	2.69	2538.36	4005
2	DFO1 replicate 2	2.74	2233.69	4445
3	DFO1 replicate 3	2.71	1822.03	3572
4	DFO2-1d replicate 1	2.67	2665.83	4180
5	DFO2-1d replicate 2	2.65	2655.52	4204
6	DFO2-1d replicate 3	2.64	3343.61	5180
7	MM1 replicate 1	2.69	1762.47	2089
8	MM1 replicate 2	2.72	1779	2315
9	MM1 replicate 3	2.64	1786.33	2168
10	MM2 replicate 1	2.6	2100.99	2595
11	MM2 replicate 2	2.67	2482.66	2998
12	MM2 replicate 3	2.64	1511.01	1994
13	HI replicate 1	2.58	2348.39	2753
14	HI replicate 2	2.6	3378.47	5331
citrate/isocitrate
	Name	RT	Area	Height
1	DFO1 replicate 1	9.06	3216.11	1913
2	DFO1 replicate 2	9	1410.73	709
3	DFO1 replicate 3	8.84	5420.55	3568
4	DFO2-1d replicate 1	8.99	29191.9	20213
5	DFO2-1d replicate 2	8.82	39586.2	23008
6	DFO2-1d replicate 3	7.95	55006.6	41534
7	MM1 replicate 1	8.8	5865.01	3035
8	MM1 replicate 2	9	2127.36	1173
9	MM1 replicate 3	8.13	2641.39	2003
10	MM2 replicate 1	8.08	3972.32	3438
11	MM2 replicate 2	8.1	3661.05	2590
12	MM2 replicate 3	8.08	2765.01	3720
13	HI replicate 1	8.24	9613.45	9580
14	HI replicate 2	8.08	21366	16493
pyruvate
	Name	RT	Area	Height
1	DFO1 replicate 1	0.86	948.871	4608
2	DFO1 replicate 2	0.86	924.326	4305
3	DFO1 replicate 3	0.86	1036.03	4897
4	DFO2-1d replicate 1	0.86	581.253	3247
5	DFO2-1d replicate 2	0.86	537.907	2945
6	DFO2-1d replicate 3	0.86	644.423	3431
7	MM1 replicate 1	0.86	194.874	1344
8	MM1 replicate 2	0.86	123.03	761
9	MM1 replicate 3	0.86	158.791	956
10	MM2 replicate 1	0.86	266.11	1648
11	MM2 replicate 2	0.86	268.435	1716
12	MM2 replicate 3	0.86	266.284	1806
13	HI replicate 1	0.86	182.902	1286
14	HI replicate 2	0.86	167.035	1164
glucose 6-phosphate
	Name	RT	Area	Height
1	DFO1 replicate 1	14.11	182.253	151
2	DFO1 replicate 2	14.64	600.321	284
3	DFO1 replicate 3	13.34	44.154	137
4	DFO2-1d replicate 1	14.09	217.086	180
5	DFO2-1d replicate 2	14.33	8.334	76
6	DFO2-1d replicate 3	13.49	114.007	273
7	MM1 replicate 1	13.36	1400.92	838
8	MM1 replicate 2	13.36	1867.31	847
9	MM1 replicate 3	14.28	5.875	96
10	MM2 replicate 1	13.38	4497.35	2440
11	MM2 replicate 2	13.29	5514.88	2413
12	MM2 replicate 3	13.25	6185.37	3525
14	HI replicate 1	13.34	2763.56	1619
15	HI replicate 2	13.27	6902.7	3860
trehalose
	Name	RT	Area	Height
1	DFO1 replicate 1	9.64	25559.2	169809
2	DFO1 replicate 2	9.66	28272.8	186200
3	DFO1 replicate 3	9.64	23998.2	160713
4	DFO2-1d replicate 1	9.66	29550.8	187001
5	DFO2-1d replicate 2	9.66	26159.2	171986
6	DFO2-1d replicate 3	9.66	28080.8	174564
7	MM1 replicate 1	9.64	28106.3	180553
8	MM1 replicate 2	9.66	30972.2	197339
9	MM1 replicate 3	9.64	26779.1	173619
10	MM2 replicate 1	9.64	27654.7	177612
11	MM2 replicate 2	9.66	26802.7	176105
12	MM2 replicate 3	9.66	26898.6	171925
13	HI replicate 1	9.66	28809.2	181719
14	HI replicate 2	9.66	31598.1	182875
lactate
	Name	RT	Area	Height
1	DFO1 replicate 1	6.04	1829.13	4185
2	DFO1 replicate 2	6.02	1375.98	3363
3	DFO1 replicate 3	6.02	2033.15	4656
4	DFO2-1d replicate 1	6.04	1768.94	4233
5	DFO2-1d replicate 2	6.02	2054.91	4953
6	DFO2-1d replicate 3	6.01	2551.43	5692
7	MM1 replicate 1	6.02	2474.73	5141
8	MM1 replicate 2	6.01	1790.57	3696
9	MM1 replicate 3	6.01	2617.96	5363
10	MM2 replicate 1	6.02	2784.04	5941
11	MM2 replicate 2	6.01	2731.56	5566
12	MM2 replicate 3	6.01	3213.19	6570
13	HI replicate 1	6.02	2725.73	5663
14	HI replicate 2	5.65	2969.9	6191
